# Supplementary material for: Low Replicative Stress Triggers Cell-Type Specific Inheritable Advanced Replication Timing
Source: Int J Mol Sci. 2021 May 7;22(9):4959. doi: 10.3390/ijms22094959 (PMC8125030; doi:10.3390/ijms22094959)
Supplement: Supplementary file 1 [file ijms-22-04959-s001.zip]

Archive with 1 entries (1 files):
- ijms-1185978-supplementary.pdf
